# Supplementary material for: BRAFV600E-mutated serrated colorectal neoplasia drives transcriptional activation of cholesterol metabolism
Source: Commun Biol. 2023 Sep 21;6:962. doi: 10.1038/s42003-023-05331-x (PMC10514332; doi:10.1038/s42003-023-05331-x)
Supplement: Supplementary file 4 — Supplementary Data 1 [file 42003_2023_5331_MOESM4_ESM.xlsx]

## Sheet: Figure 1b
number of cells per crypt 3 days
WT 1	WT 2	WT 3	WT 4	WT 5	WT 6	MUT 1	MUT 2	MUT 3	MUT 4	MUT 5	MUT 6
17	20	21	23	20	20	26	17	36	20	24	27
20	17	24	19	20	22	18	26	42	22	21	22
14	19	28	19	14	25	15	29	27	24	26	27
14	17	28	22	27	20	22	26	27	25	20	27
16	20	24	16	33	22	27	35	37	18	26	32
20	18	23	17	23	21	17	34	37	28	20	33
21	17	29	25	27	23	26	33	29	23	25	34
18	14	25	25	18	21	15	23	29	20	20	30
20	15	30	17	30	23	18	28	26	17	24	26
21	23	22	23	26	17	18	34	31	29	26	31
25	18	27	20	20	21	20	38	26	17	25	26
23	23	28	18	28	19	24	40	24	31	25	22
20	18	24	22	23	22	17	32	30	22	27	30
19	20	29	20	30	19	25	23	30	28	22	35
18	20	21	22	32	28	18	26	27	21	32	33
18	20	29	24	25	23	18	26	24	21	33	30
27	19	21	23	22	25	20	35	29	28	27	24
25	19	28	27	22	17	18	33	37	19	34	36
23	18	26	23	23	22	20	31	28	30	29	28
20	15	27	23	24	23	27	27	22	25	30	26
20	22	25	23	24	21	19	38	30	30	18	25
22	18	28	23	22	27	24	20	32	21	28	32
22	20	30	21	28	26	22	40	39	22	29	29
20	17	25	20	30	29	21	39	26	24	30	34
26	17	27	25	29	29	15	37	35	23	22	29
21	19	18	21	27	24	21	29	31	22	21	29
21	20	32	28	21	28	22	35	39	30	24	20
23	20	25	21	30	23	17	35	20	31	27	34
19	19	18	30	26	26	25	34	31	25	30	18
25	33	28	19	20	28	23	37	23	22	26	33
22	25	35	24	20	33	26	31	32	28	32	36
20	28	27	22	24	24	30	39	36	22	29	36
22	24	23	20	24	21	24	33	37	25	20	21
20	25	29	22	21	28	25	33	41	29	32	32
25	18	32	23	18	29	24	30	32	25	26	35
30	19	31	28	23	29	22	44	35	32	42	34
23	32	29	24	26	26	25	34	36	25	32	35
24	19	28	25	32	25	19	43	35	23	32	31
19	23	31	29	29	26	24	35	30	26	29	35
25	17	32	27	20	24	23	36	30	26	29	38
30	27	28	27	33	30	32	37	38	27	30	35
24	20	34	19	26	30	23	32	34	19	39	38
29	20	28	31	32	28	28	34	38	28	33	42
27	21	26	28	31	28	30	44	38	36	34	43
24	25	23	29	29	30	33	32	36	36	31	40
30	21	35	29	24	28	35	38	37	28	22	35
32	21	30	30	25	25	35	45	45	27	37	40
32	28	24	32	32	28	24	43	39	28	33	41
27	23	27	34	33	29	33	37	42	28	25	44
33	27	27	35	35	28	36	40	40	30	36	39

## Sheet: BrdU + cells Figure 1c
Cre Control-1245	Cre Control -1246	Cre Control-1261	Cre Control-1047	Cre Control-1063	BVE-1249	BVE-1244		BVE-1062	BVE-1046	BVE-1448
14	9	8	14	12	10	29		9	21	18
15	3	9	9	9	14	24		9	16	17
17	1	6	14	13	17	31		7	17	15
17	0	10	9	14	18	27		12	25	22
18	0	7	24	8	22	23		10	20	30
24	6	10	10	6	23	43		15	15	16
18	11	12	21	7	20	22		8	7	20
15	9	9	10	8	13	35		9	10	20
13	11	12	11	6	28	12		4	13	18
20	8	11	12	8	21	16		9	9	25
20	13	21	6	8	12	21		11	26	11
11	6	8	4	7	28	16		13	23	11
21	7	13	7	12	14	27		7	22	23
15	0	10	7	6	22	28		9	16	10
14	7	6	0	7	19	23		8	25	15
18	5	10	4	9	11	21		6	24	16
20	11	7	7	10	16	26		0	21	24
17	13	6	11	11	16	52		5	17	26
18	18	19	6	10	30	28		7	28	21
20	14	10	5	14	30	23		8	8	24
13	12	7	4	22	36	24		13	19	20
13	13	13	14	15	24	29		9	31	21
12	5	13	9	13	34	34		10	30	32
16	15	10	5	12	21	25		17	13	23
19	12	16	9	11	30	29		11	15	19
17	9	14	4	9	26	12		17	24	20
15	2	13	9	15	21	29		18	17	22
10	5	12	8	8	24	24		15	10	12
24	4	11	1	7	23	16		4	16	22
19	2	14	2	7	24	28		13	24	15
12	9	15	12	5	22	20		15	17	16
10	3	18	7	16	9	17		13	19	19
525	243	360	275	325	678	814		321	598	623						Total
16.4062	7.59375	11.25	8.59375	10.1562	21.1875	25.4375	0	10.0312	18.6875	19.4688
Cre Control-1245	Cre Control -1246	Cre Control-1261	Cre Control-1047	Cre Control-1063	BVE-1249	BVE-1244		BVE-1062	BVE-1046	BVE-1448
Male	Male	Female	Male	Male	Female	Male		Male	Male	Male

## Sheet: Figure 1d
Number of cells per crypt 6 weeks								Number of cells per crypt 6 months
WT 1	WT 2	WT 3	WT 4	MUT 1	MUT 2	MUT 3		WT 1	WT 2	WT 3	WT 4	MUT 1	MUT 2	MUT 3	MUT 4
17	21	15	26	23	22	22		12	20	25	30	23	23	26	20
20	19	20	25	29	19	27		20	19	18	32	27	26	27	23
30	22	21	25	25	24	18		20	20	20	38	27	22	22	32
21	22	21	28	34	25	17		26	19	28	26	25	25	25	36
21	18	20	32	28	27	26		23	19	26	23	25	25	28	26
23	19	16	25	34	21	21		23	21	23	23	32	18	31	25
30	30	17	27	26	34	28		26	17	18	37	28	30	30	25
20	29	19	19	30	15	16		23	16	19	28	28	26	37	30
18	23	20	23	35	25	29		25	23	26	31	26	30	28	22
20	32	16	25	36	33	19		29	23	25	37	26	27	30	26
25	24	21	32	32	22	20		24	26	24	30	33	36	29	33
23	20	27	32	35	36	25		19	28	26	38	29	28	38	28
26	22	26	26	33	23	26		20	18	29	35	19	28	27	26
25	27	28	32	35	28	26		23	19	30	25	27	28	27	25
23	23	20	27	38	30	25		23	21	20	24	31	27	26	24
21	21	21	29	33	30	27		20	19	20	22	34	30	35	29
27	25	23	34	35	17	25		21	20	24	30	26	29	34	30
22	23	22	32	29	34	25		20	15	27	28	23	31	30	29
21	17	20	25	28	36	24		19	22	30	35	25	27	38	35
27	26	26	29	35	27	23		21	22	26	30	32	23	33	28
28	22	27	24	30	36	20		27	23	35	32	28	21	30	21
26	23	25	26	34	32	22		26	14	28	29	33	23	31	34
30	20	27	34	29	27	32		23	16	30	27	30	28	27	28
26	27	27	33	34	29	22		24	18	35	30	34	33	32	27
19	21	32	39	38	23	28		25	22	28	29	32	35	32	18
20	28	23	36	37	32	27		28	18	30	30	27	30	29	18
21	32	23	29	33	37	24		23	18	26	29	35	33	29	33
26	23	27	27	34	37	20		24	19	21	29	30	29	40	29
21	26	32	32	33	35	29		23	29	34	27	30	29	40	20
26	27	28	39	33	30	20		23	25	30	30	38	32	32	31
27	29	19	37	27	37	32		28	17	29	30	30	30	36	32
20	23	25	32	32	35	30		24	23	29	29	33	29	34	34
24	21	23	32	37	36	28		26	26	31	29	40	32	34	22
26	31	27	31	38	25	20		23	20	23	30	32	35	30	32
22	23	20	28	35	38	30		27	32	28	34	34	22	27	38
30	21	25	30	29	24	30		25	23	27	33	32	25	31	35
27	30	22	36	32	30	23		27	28	30	35	39	36	40	38
18	25	33	36	37	22	24		28	23	33	39	34	33	39	34
30	38	27	27	29	31	21		26	27	24	33	38	26	27	33
28	25	27	26	39	20	30		30	28	27	40	29	30	31	33
22	32	28	32	39	38	27		28	28	27	32	39	33	31	25
20	25	29	28	37	42	31		25	21	31	31	30	35	21	43
24	24	25	28	38	33	33		31	26	25	32	35	33	30	33
23	26	28	29	36	30	30		30	26	27	33	22	42	35	33
23	35	35	35	31	41	34		30	19	30	26	37	32	34	32
27	25	34	33	39	26	35		30	28	31	30	42	31	35	33
22	29	33	29	38	28	41		28	25	27	29	38	40	33	32
25	30	27	37	39	34	37		31	22	30	35	36	32	40	36
26	30	27	38	30	36	40		29	27	29	30	36	43	35	47
25	36	28	27	44	39	44		36	30	32	34	42	46	38	43

## Sheet: Crypt cell count Figure 2c
Cre Control-1245	Cre Control -1246	Cre Control-1261	Cre Control-1047	Cre Control-1063	BVE-1249	BVE-1244	BVE-1062	BVE-1046	BVE-1448
14	9	8	14	12	10	29	9	21	18
15	3	9	9	9	14	24	9	16	17
17	1	6	14	13	17	31	7	17	15
17	0	10	9	14	18	27	12	25	22
18	0	7	24	8	22	23	10	20	30
24	6	10	10	6	23	43	15	15	16
18	11	12	21	7	20	22	8	7	20
15	9	9	10	8	13	35	9	10	20
13	11	12	11	6	28	12	4	13	18
20	8	11	12	8	21	16	9	9	25
20	13	21	6	8	12	21	11	26	11
11	6	8	4	7	28	16	13	23	11
21	7	13	7	12	14	27	7	22	23
15	0	10	7	6	22	28	9	16	10
14	7	6	0	7	19	23	8	25	15
18	5	10	4	9	11	21	6	24	16
20	11	7	7	10	16	26	0	21	24
17	13	6	11	11	16	52	5	17	26
18	18	19	6	10	30	28	7	28	21
20	14	10	5	14	30	23	8	8	24
13	12	7	4	22	36	24	13	19	20
13	13	13	14	15	24	29	9	31	21
12	5	13	9	13	34	34	10	30	32
16	15	10	5	12	21	25	17	13	23
19	12	16	9	11	30	29	11	15	19
17	9	14	4	9	26	12	17	24	20
15	2	13	9	15	21	29	18	17	22
10	5	12	8	8	24	24	15	10	12
24	4	11	1	7	23	16	4	16	22
19	2	14	2	7	24	28	13	24	15
12	9	15	12	5	22	20	15	17	16
10	3	18	7	16	9	17	13	19	19
525	243	360	275	325	678	814	321	598	623							Total
16.93	7.84	11.61	8.87	10.48	21.87	26.26	10.35	19.29	20.1
Cre Control-1245	Cre Control -1246	Cre Control-1261	Cre Control-1047	Cre Control-1063	BVE-1249	BVE-1244	BVE-1062	BVE-1046	BVE-1448

## Sheet: Figure 2e Goblet 3 days
		715				817				799				926				998				1002
	slide ID	715/3/14			slide ID	817/3/14			slide ID	799/3/14			Slide ID:	926/3/14			Slide ID:	998/3/14			Slide ID:	1002/3/14				average GCs per villus:
	cells per villus:	Length:	cells/100um		cells per villus:	Length:	cells/100um		cells per villus:	Length:	cells/100um		EC cells per villus:	Length:	Per 100 um:		EC cells per villus:	Length:	Per 100 um:		EC cells per villus:	Length:	Per 100 um:			WT/Cre	BVE
1	12	367	3.27		9	284	3.17		9	343	2.62		8	233	3.43348		13	310	4.19355		13	563	2.30906			8.47783	8.8
2	15	345	4.35		7	299	2.34		6	314	1.91		5	244	2.04918		13	259	5.01931		12	442	2.71493
3	14	324	4.32		7	308	2.27		10	331	3.02		7	259	2.7027		7	279	2.50896		10	518	1.9305
4	11	334	3.29		7	308	2.27		7	360	1.94		4	272	1.47059		5	255	1.96078		7	475	1.47368
5	10	336	2.98		8	284	2.82		9	339	2.65		5	250	2		15	260	5.76923		8	520	1.53846
6	14	344	4.07		9	263	3.42		17	358	4.75		9	250	3.6		17	264	6.43939		9	463	1.94384			average villus length:
7	7	335	2.09		10	279	3.58		12	351	3.42		4	261	1.53257		14	246	5.69106		13	570	2.2807			WT/Cre	BVE
8	14	287	4.88		5	243	2.06		10	305	3.28		3	263	1.14068		10	244	4.09836		4	519	0.770713			328.695	374.256
9	3	311	0.96		11	251	4.38		5	350	1.43		9	257	3.50195		9	422	2.1327		5	509	0.982318
10	6	308	1.95		6	237	2.53		5	400	1.25		6	294	2.04082		14	427	3.27869		9	559	1.61002
11	4	308	1.3		5	237	2.11		12	369	3.25		3	257	1.16732		8	435	1.83908		15	570	2.63158
12	7	333	2.1		13	230	5.65		9	324	2.78		5	282	1.77305		12	438	2.73973		15	561	2.6738
13	9	337	2.67		14	292	4.79		4	391	1.02		8	274	2.91971		14	407	3.4398		11	497	2.21328			average GCs per 100 um villus:
14	11	301	3.65		7	234	2.99		8	326	2.45		6	334	1.79641		12	381	3.14961		12	520	2.30769			WT/Cre	BVE
15	10	286	3.5		3	302	0.99		9	373	2.41		8	291	2.74914		10	400	2.5		4	501	0.798403			2.65667	2.44087
16	9	321	2.8		10	301	3.32		8	389	2.06		4	327	1.22324		13	401	3.2419		8	534	1.49813
17	13	332	3.92		4	277	1.44		9	408	2.21		12	297	4.0404		18	389	4.62725		8	514	1.55642
18	16	315	5.08		10	288	3.47		6	404	1.49		8	367	2.17984		12	357	3.36134		14	509	2.75049
19	7	340	2.06		4	278	1.44		7	405	1.73		4	302	1.3245		15	384	3.90625		6	511	1.17417
20	11	302	3.64		7	289	2.42		8	450	1.78		4	277	1.44404		6	360	1.66667		9	502	1.79283
21	6	291	2.06		15	299	5.02		10	431	2.32		6	234	2.5641		11	362	3.03867		12	448	2.67857
22	13	295	4.41		11	324	3.4		11	449	2.45		7	253	2.7668		12	372	3.22581		5	447	1.11857
23	12	301	3.99		8	306	2.61		6	518	1.16		9	322	2.79503		11	395	2.78481		10	456	2.19298
24	10	314	3.18		8	317	2.52		9	413	2.18		6	268	2.23881		6	409	1.46699		7	435	1.6092
25	8	326	2.45		9	322	2.8		9	489	1.84		1	289	0.346021		10	385	2.5974		6	437	1.373
26	13	340	3.82		2	280	0.71		8	473	1.69		5	233	2.14592		7	381	1.83727		12	441	2.72109
27	6	302	1.99		4	332	1.2		3	466	0.64		3	280	1.07143		11	356	3.08989		7	422	1.65877
28	9	327	2.75		10	328	3.05		6	451	1.33		4	289	1.38408		16	317	5.04732		9	376	2.39362
29	5	329	1.52		11	320	3.44		8	400	2		4	323	1.23839		8	370	2.16216		12	398	3.01508
30	8	358	2.23		7	322	2.17		7	347	2.02		5	335	1.49254		13	361	3.60111		6	423	1.41844
average:	9.95349	315.326	3.17		7.76	281.88	2.78		7.72	388.88	2.02		5.73333	280.567	2.07109		11.4	354.2	3.34717		9.26667	488	1.90434

## Sheet: Figure 2e Goblet 6weeks
		156				155				158				157				160				159				162				161
	Slide ID:	156/3/20			Slide ID:	155/3/20			Slide ID:	158/3/20			Slide ID:	157/3/20			Slide ID:	160/3/20			Slide ID:	159/3/20			Slide ID:	162/3/20			Slide ID:	161/3/20			average GCs per villus:
	GC per villus:	Length:	Per 100 um:		GC per villus:	Length:	Per 100 um:		GC per villus:	Length:	Per 100 um:		GC per villus:	Length:	Per 100 um:		GC per villus:	Length:	Per 100 um:		GC per villus:	Length:	Per 100 um:		GC per villus:	Length:	Per 100 um:		GC per villus:	Length:	Per 100 um:		WT	BRAF
1	8	250	3.2		10	364	2.74725		4	168	2.38095		4	242	1.65289		12	206	5.82524		4	231	1.7316		16	386	4.14508		16	269	5.94796		7.01667	12.8583
2	10	259	3.861		11	387	2.84238		8	174	4.5977		6	221	2.71493		4	214	1.86916		5	253	1.97628		30	404	7.42574		16	291	5.49828
3	12	225	5.33333		15	441	3.40136		5	182	2.74725		6	230	2.6087		8	187	4.27807		5	266	1.8797		13	399	3.25815		12	263	4.56274
4	5	251	1.99203		15	418	3.58852		3	210	1.42857		5	200	2.5		7	190	3.68421		5	204	2.45098		14	280	5		13	280	4.64286
5	8	255	3.13725		11	379	2.90237		7	202	3.46535		9	196	4.59184		4	200	2		13	274	4.74453		14	359	3.89972		5	290	1.72414
6	13	294	4.42177		20	362	5.52486		7	213	3.28638		6	234	2.5641		0	203	0		8	295	2.71186		22	392	5.61224		19	295	6.44068		average villus length:
7	5	275	1.81818		17	384	4.42708		4	180	2.22222		10	202	4.9505		5	201	2.48756		5	288	1.73611		11	356	3.08989		20	321	6.23053		WT	BRAF
8	10	240	4.16667		10	310	3.22581		6	202	2.9703		9	203	4.4335		4	263	1.52091		4	281	1.42349		26	422	6.16114		9	312	2.88462		223.367	310.483
9	8	224	3.57143		12	296	4.05405		8	196	4.08163		8	218	3.66972		8	238	3.36134		13	283	4.59364		19	407	4.6683		10	302	3.31126
10	8	299	2.67559		14	322	4.34783		5	206	2.42718		8	223	3.58744		4	215	1.86047		9	262	3.43511		12	344	3.48837		12	289	4.15225
11	2	257	0.77821		13	325	4		5	189	2.6455		7	224	3.125		8	222	3.6036		13	257	5.05837		17	353	4.81586		8	285	2.80702
12	8	274	2.91971		18	374	4.81283		5	209	2.39234		9	210	4.28571		6	225	2.66667		9	244	3.68852		10	367	2.7248		19	284	6.69014
13	7	219	3.19635		8	350	2.28571		5	186	2.68817		5	224	2.23214		8	228	3.50877		7	254	2.75591		16	404	3.9604		26	319	8.15047		average GCs per 100 um villus:
14	2	215	0.930233		18	351	5.12821		6	193	3.10881		5	239	2.09205		6	179	3.35196		5	281	1.77936		22	402	5.47264		18	301	5.98007		WT	BRAF
15	5	244	2.04918		21	385	5.45455		2	176	1.13636		7	232	3.01724		5	246	2.03252		9	279	3.22581		10	378	2.6455		9	267	3.37079		3.15542	4.11494
16	5	238	2.10084		17	346	4.91329		6	169	3.5503		8	199	4.0201		5	231	2.1645		8	284	2.8169		14	352	3.97727		10	273	3.663
17	7	263	2.6616		7	332	2.10843		8	197	4.06091		7	239	2.92887		6	218	2.75229		11	280	3.92857		19	321	5.919		24	278	8.63309
18	4	244	1.63934		13	312	4.16667		3	171	1.75439		10	249	4.01606		8	234	3.4188		12	331	3.62538		18	296	6.08108		16	261	6.13027
19	8	264	3.0303		11	330	3.33333		8	165	4.84848		5	196	2.55102		9	212	4.24528		9	293	3.07167		11	359	3.06407		18	231	7.79221
20	6	269	2.23048		21	368	5.70652		3	163	1.84049		8	184	4.34783		7	216	3.24074		7	326	2.14724		11	384	2.86458		25	262	9.54198
21	7	262	2.67176		11	263	4.18251		5	187	2.6738		10	210	4.7619		5	214	2.33645		9	223	4.03587		12	372	3.22581		19	255	7.45098
22	5	251	1.99203		15	343	4.37318		7	194	3.60825		8	232	3.44828		8	220	3.63636		16	257	6.22568		12	352	3.40909		11	212	5.18868
23	10	254	3.93701		15	340	4.41176		6	210	2.85714		8	174	4.5977		9	247	3.64372		8	250	3.2		15	393	3.81679		17	255	6.66667
24	5	225	2.22222		14	430	3.25581		5	217	2.30415		5	220	2.27273		12	227	5.28634		7	252	2.77778		22	393	5.59796		23	318	7.2327
25	4	216	1.85185		15	392	3.82653		11	200	5.5		8	212	3.77358		3	225	1.33333		12	241	4.97925		8	380	2.10526		23	292	7.87671
26	2	242	0.826446		5	315	1.5873		3	195	1.53846		4	205	1.95122		5	224	2.23214		9	284	3.16901		14	300	4.66667		17	251	6.77291
27	6	244	2.45902		8	272	2.94118		9	195	4.61538		7	240	2.91667		6	202	2.9703		10	237	4.21941		22	343	6.41399		14	226	6.19469
28	7	255	2.7451		14	350	4		18	220	8.18182		6	217	2.76498		7	216	3.24074		8	284	2.8169		19	338	5.6213		12	293	4.09556
29	9	237	3.79747		9	373	2.41287		5	209	2.39234		7	177	3.9548		5	234	2.13675		8	279	2.86738		15	312	4.80769		17	283	6.00707
30	4	241	1.65975		14	332	4.21687		7	210	3.33333		7	169	4.14201		8	241	3.3195		6	244	2.45902		11	367	2.99728		8	253	3.16206
average:	6.66667	249.533	2.66254		13.4	351.533	3.80597		6.13333	192.933	3.1546		7.06667	214.033	3.34912		6.4	219.267	2.93359		8.46667	267.233	3.18438		15.8333	363.833	4.36452		15.5333	277.033	5.62675

## Sheet: Figure 2e Goblet 6 months
		30				31				28				29				33				34
	Slide ID:	30/3/19			Slide ID:	31/3/14			Slide ID:	28/3/19			Slide ID:	29/3/19			Slide ID:	33/3/19			Slide ID:	34/3/19				average GCs per villus:
	GC per villus:	Length:	Per 100 um:		GC per villus:	Length:	Per 100 um:		GC per villus:	Length:	Per 100 um:		GC per villus:	Length:	Per 100 um:		GC per villus:	Length:	Per 100 um:		GC per villus:	Length:	Per 100 um:			WT/Cre	BVE
1	8	202	3.9604		3	150	2		15	377	3.97878		16	246	6.50407		4	196	2.04082		18	235	7.65957			5.73333	14.5556
2	11	188	5.85106		0	160	0		7	223	3.13901		18	249	7.22892		4	193	2.07254		15	221	6.78733
3	8	208	3.84615		4	157	2.54777		5	219	2.28311		9	268	3.35821		5	172	2.90698		14	236	5.9322
4	8	200	4		4	162	2.46914		10	247	4.04858		16	272	5.88235		2	166	1.20482		14	191	7.32984
5	10	205	4.87805		2	140	1.42857		17	326	5.21472		13	263	4.94297		5	164	3.04878		12	218	5.50459
6	8	180	4.44444		7	161	4.34783		9	249	3.61446		23	267	8.61423		2	201	0.995025		12	212	5.66038			average villus length:
7	7	211	3.31754		4	171	2.33918		19	301	6.31229		16	265	6.03774		4	177	2.25989		14	241	5.80913			WT/Cre	BVE
8	12	211	5.6872		3	190	1.57895		13	292	4.45205		23	259	8.88031		3	201	1.49254		14	237	5.90717			192.667	257.944
9	12	211	5.6872		7	198	3.53535		12	277	4.33213		19	276	6.88406		5	226	2.21239		20	239	8.3682
10	7	238	2.94118		3	186	1.6129		22	305	7.21311		8	280	2.85714		5	197	2.53807		15	242	6.19835
11	18	251	7.17131		3	183	1.63934		14	313	4.47284		8	276	2.89855		3	219	1.36986		15	224	6.69643
12	4	255	1.56863		4	172	2.32558		19	240	7.91667		19	302	6.29139		5	181	2.76243		16	225	7.11111
13	15	217	6.91244		3	177	1.69492		7	218	3.21101		20	297	6.73401		5	209	2.39234		18	184	9.78261			average GCs per 100 um villus:
14	5	198	2.52525		6	188	3.19149		17	217	7.8341		13	297	4.3771		3	219	1.36986		17	220	7.72727			WT/Cre	BVE
15	6	197	3.04569		4	196	2.04082		19	238	7.98319		14	265	5.28302		6	207	2.89855		18	232	7.75862			2.94982	5.69508
16	12	217	5.52995		3	166	1.80723		12	254	4.72441		9	287	3.13589		4	201	1.99005		13	268	4.85075
17	10	230	4.34783		5	192	2.60417		13	234	5.55556		10	223	4.4843		3	229	1.31004		16	284	5.6338
18	6	188	3.19149		1	162	0.617284		11	252	4.36508		12	267	4.49438		10	228	4.38596		14	305	4.59016
19	7	236	2.9661		4	167	2.39521		19	236	8.05085		10	273	3.663		2	224	0.892857		16	282	5.67376
20	7	215	3.25581		3	171	1.75439		17	277	6.13718		13	279	4.6595		4	209	1.91388		11	267	4.11985
21	8	197	4.06091		3	164	1.82927		15	290	5.17241		5	236	2.11864		3	155	1.93548		20	236	8.47458
22	9	198	4.54545		6	218	2.75229		23	291	7.90378		14	269	5.20446		3	130	2.30769		20	255	7.84314
23	7	212	3.30189		5	201	2.48756		15	290	5.17241		15	255	5.88235		4	142	2.8169		15	288	5.20833
24	6	218	2.75229		6	232	2.58621		9	246	3.65854		16	271	5.90406		9	140	6.42857		20	291	6.87285
25	10	224	4.46429		5	209	2.39234		13	241	5.39419		18	265	6.79245		4	167	2.39521		10	268	3.73134
26	4	219	1.82648		7	199	3.51759		10	238	4.20168		22	281	7.82918		2	142	1.40845		17	284	5.98592
27	9	207	4.34783		6	208	2.88462		23	291	7.90378		12	272	4.41176		7	150	4.66667		18	247	7.28745
28	5	196	2.55102		2	199	1.00503		12	242	4.95868		11	275	4		8	159	5.03145		17	230	7.3913
29	7	226	3.09735		7	205	3.41463		15	248	6.04839		8	247	3.23887		6	129	4.65116		14	246	5.69106
30	4	218	1.83486		10	181	5.52486		10	249	4.01606		9	230	3.91304		6	169	3.5503		16	174	9.1954
average:	8.33333	212.433	3.93034		4.33333	182.167	2.34415		14.0667	264.033	5.30897		13.9667	267.067	5.21687		4.53333	183.4	2.57499		15.6333	242.733	6.55942

## Sheet: Figure 2e EEc 3 days
		BVE
		817				998				799				715				1002				926
	Slide ID:	817/3/14			Slide ID:	998/3/14			Slide ID:	799/3/14			Slide ID:	715/3/14			Slide ID:	1002/3/14			Slide ID:	926/3/14				average EEC cells per villus:
	EC cells per villus:	Length:	Per 100 um:		EC cells per villus:	Length:	Per 100 um:		EC cells per villus:	Length:	Per 100 um:		EC cells per villus:	Length:	Per 100 um:		EC cells per villus:	Length:	Per 100 um:		EC cells per villus:	Length:	Per 100 um:			WT/Cre	BVE
	2	294	0.680272		1	350	0.285714		1	178	0.561798		0	303	0		1	264	0.378788		0	149	0			0.64	0.713333
	0	282	0		0	342	0		0	229	0		0	301	0		0	270	0		1	178	0.561798
	0	289	0		1	305	0.327869		0	217	0		1	297	0.3367		0	252	0		1	150	0.666667
	2	291	0.687285		2	330	0.606061		1	200	0.5		0	289	0		0	272	0		1	121	0.826446
	0	241	0		0	366	0		0	196	0		2	302	0.662252		1	245	0.408163		0	148	0
	0	240	0		1	372	0.268817		0	212	0		0	288	0		2	242	0.826446		0	147	0			average villus length:
	1	272	0.367647		0	365	0		1	211	0.473934		0	258	0		0	244	0		1	138	0.724638			WT/Cre	BVE
	0	270	0		0	386	0		2	187	1.06952		0	238	0		1	231	0.4329		1	160	0.625			236.1	249.96
	3	282	1.06383		1	391	0.255754		3	205	1.46341		0	236	0		0	230	0		1	157	0.636943
	0	252	0		2	406	0.492611		2	196	1.02041		1	260	0.384615		0	239	0		2	129	1.55039
	0	304	0		0	390	0		0	191	0		1	277	0.361011		2	252	0.793651		2	153	1.30719
	0	251	0		1	414	0.241546		1	203	0.492611		0	268	0		0	263	0		1	149	0.671141
	0	260	0		1	379	0.263852		1	217	0.460829		0	272	0		0	284	0		1	134	0.746269			average EECs per 100 um villus:
	1	304	0.328947		2	380	0.526316		0	226	0		1	260	0.384615		1	299	0.334448		1	177	0.564972			WT/Cre	BVE
	0	297	0		0	365	0		0	237	0		0	266	0		0	277	0		1	158	0.632911			0.273653	0.356514
	2	290	0.689655		0	367	0		0	203	0		1	312	0.320513		1	284	0.352113		0	153	0
	1	271	0.369004		0	348	0		0	246	0		0	282	0		2	219	0.913242		1	154	0.649351
	0	260	0		2	346	0.578035		2	257	0.77821		0	260	0		0	232	0		0	141	0
	0	272	0		0	355	0		0	189	0		0	237	0		1	288	0.347222		0	136	0
	0	286	0		1	345	0.289855		0	170	0		0	282	0		0	314	0		3	137	2.18978
	2	256	0.78125		0	339	0		0	227	0		1	302	0.331126		0	284	0		1	126	0.793651
	1	262	0.381679		0	344	0		0	164	0		2	332	0.60241		1	296	0.337838		1	113	0.884956
	2	254	0.787402		0	332	0		0	213	0		0	286	0		1	222	0.45045		0	107	0
	0	271	0		1	364	0.274725		0	210	0		0	316	0		1	205	0.487805		1	126	0.793651
	0	247	0		1	394	0.253807		1	184	0.543478		1	260	0.384615		1	231	0.4329		1	134	0.746269
	0	279	0		0	357	0		0	211	0		0	270	0		0	226	0		1	127	0.787402
	0	278	0		1	352	0.284091		2	189	1.0582		0	268	0		1	246	0.406504		2	114	1.75439
	1	243	0.411523		0	370	0		1	179	0.558659		0	271	0		0	255	0		1	119	0.840336
	1	234	0.42735		0	378	0		1	195	0.512821		3	230	1.30435		1	260	0.384615		1	168	0.595238
	0	270	0		0	368	0		0	201	0		1	259	0.3861		2	237	0.843882		0	160	0
	1	297	0.3367		2	345	0.57971		0	176	0		1	273	0.3663		1	236	0.423729		1	189	0.529101
	1	295	0.338983		2	355	0.56338		0	131	0		0	200	0		0	223	0		0	195	0
	2	243	0.823045		0	378	0		0	186	0		0	226	0		1	202	0.49505		0	182	0
	0	241	0		1	351	0.2849		0	186	0		2	256	0.78125		2	267	0.749064		1	167	0.598802
	0	247	0		0	349	0		3	199	1.50754		1	232	0.431034		0	261	0		0	155	0
	1	250	0.4		1	333	0.3003		1	183	0.546448		1	242	0.413223		0	215	0		1	161	0.621118
	1	230	0.434783		0	379	0		0	176	0		0	212	0		2	175	1.14286		3	164	1.82927
	0	228	0		3	386	0.777202		0	191	0		1	280	0.357143		0	235	0		1	157	0.636943
	1	256	0.390625		1	379	0.263852		0	182	0		3	249	1.20482		0	214	0		1	166	0.60241
	2	244	0.819672		0	363	0		0	173	0		0	251	0		0	206	0		3	129	2.32558
	2	260	0.769231		0	368	0		0	175	0		1	252	0.396825		1	191	0.52356		1	169	0.591716
	1	266	0.37594		2	272	0.735294		0	175	0		1	219	0.456621		0	189	0		0	153	0
	1	256	0.390625		1	325	0.307692		0	162	0		0	251	0		0	175	0		0	159	0
	1	198	0.505051		0	339	0		0	178	0		0	252	0		0	201	0		0	145	0
	1	202	0.49505		0	354	0		0	168	0		1	233	0.429185		0	239	0		0	127	0
	1	245	0.408163		0	378	0		0	153	0		0	201	0		0	242	0		2	145	1.37931
	0	249	0		1	406	0.246305		0	147	0		2	186	1.07527		0	243	0		0	134	0
	0	230	0		0	337	0		0	147	0		0	200	0		0	268	0		4	117	3.4188
	2	213	0.938967		1	369	0.271003		1	158	0.632911		2	204	0.980392		1	279	0.358423		0	117	0
	1	223	0.44843		1	342	0.292398		1	142	0.704225		2	208	0.961538		0	253	0		0	115	0
average:	0.76	259.5	0.297022		0.68	360.16	0.191422		0.5	190.62	0.2577		0.66	258.18	0.266238		0.56	243.54	0.236473		0.9	146.18	0.641649

## Sheet: Figure 2e EEC 6 weeks
		BVE
		156				159				160				157				158				161				155				162
	Slide ID:	156/3/20			Slide ID:	159/3/20			Slide ID:	160/3/20			Slide ID:	157/3/20			Slide ID:	158/3/20			Slide ID:	161/3/20			Slide ID:	155/3/20			Slide ID:	162/3/20
	EC cells per villus:	Length:	Per 100 um:		EC cells per villus:	Length:	Per 100 um:		EC cells per villus:	Length:	Per 100 um:		EC cells per villus:	Length:	Per 100 um:		EC cells per villus:	Length:	Per 100 um:		EC cells per villus:	Length:	Per 100 um:		EC cells per villus:	Length:	Per 100 um:		EC cells per villus:	Length:	Per 100 um:			average EEC cells per villus:
	2	246	0.813008		0	308	0		1	243	0.411523		1	231	0.4329		1	236	0.423729		0	324	0		1	346	0.289017		0	406	0			WT/Cre	BVE
	2	223	0.896861		1	295	0.338983		0	234	0		0	225	0		0	262	0		1	274	0.364964		3	360	0.833333		1	343	0.291545			0.42	0.555
	0	271	0		0	328	0		1	258	0.387597		0	238	0		0	260	0		0	292	0		1	333	0.3003		0	369	0
	2	248	0.806452		0	307	0		0	227	0		0	212	0		1	231	0.4329		0	301	0		0	324	0		0	409	0
	0	260	0		0	316	0		0	224	0		1	229	0.436681		0	248	0		0	295	0		0	351	0		0	383	0
	1	244	0.409836		0	282	0		1	236	0.423729		0	196	0		0	272	0		0	298	0		0	347	0		0	327	0
	1	227	0.440529		0	279	0		0	221	0		0	223	0		1	275	0.363636		0	312	0		0	339	0		2	391	0.511509			average villus length:
	1	220	0.454545		0	293	0		0	218	0		1	216	0.462963		2	311	0.643087		1	259	0.3861		2	371	0.539084		1	400	0.25			WT/Cre	BVE
	0	225	0		0	287	0		1	225	0.444444		1	228	0.438596		0	288	0		1	268	0.373134		0	312	0		0	412	0			233.485	291.67
	1	235	0.425532		1	300	0.333333		0	221	0		0	200	0		1	266	0.37594		0	270	0		0	308	0		2	344	0.581395
	1	231	0.4329		1	295	0.338983		2	216	0.925926		0	218	0		1	250	0.4		0	288	0		1	308	0.324675		2	351	0.569801
	0	236	0		0	323	0		0	213	0		1	242	0.413223		1	284	0.352113		2	244	0.819672		0	285	0		1	321	0.311526
	0	227	0		0	317	0		0	214	0		1	242	0.413223		0	294	0		0	279	0		1	320	0.3125		1	354	0.282486
	0	188	0		0	247	0		0	204	0		0	189	0		0	262	0		0	263	0		1	330	0.30303		0	291	0			average EECs per 100 um villus:
	0	204	0		1	277	0.361011		0	223	0		3	207	1.44928		1	324	0.308642		1	213	0.469484		0	334	0		0	190	0			WT/Cre	BVE
	0	221	0		0	195	0		0	226	0		0	215	0		2	272	0.735294		1	247	0.404858		0	312	0		1	264	0.378788			0.186752	0.201536
	0	254	0		0	233	0		0	229	0		0	198	0		1	323	0.309598		0	275	0		0	332	0		1	203	0.492611
	2	272	0.735294		0	277	0		0	218	0		0	190	0		0	241	0		0	252	0		1	349	0.286533		0	257	0
	1	222	0.45045		0	260	0		0	209	0		0	196	0		1	250	0.4		0	253	0		0	309	0		1	296	0.337838
	2	213	0.938967		0	273	0		0	207	0		0	188	0		0	209	0		2	253	0.790514		0	374	0		1	215	0.465116
	0	230	0		0	258	0		2	217	0.921659		0	202	0		1	248	0.403226		0	248	0		0	390	0		0	259	0
	2	243	0.823045		0	262	0		1	214	0.46729		1	184	0.543478		0	229	0		1	268	0.373134		0	365	0		1	266	0.37594
	0	230	0		0	261	0		0	213	0		1	198	0.505051		1	257	0.389105		0	278	0		0	378	0		2	254	0.787402
	0	244	0		0	265	0		0	186	0		1	180	0.555556		2	225	0.888889		2	287	0.696864		1	413	0.242131		1	257	0.389105
	1	217	0.460829		0	238	0		2	223	0.896861		1	183	0.546448		0	198	0		1	203	0.492611		1	386	0.259067		0	241	0
	3	237	1.26582		0	290	0		0	210	0		1	203	0.492611		0	235	0		0	249	0		1	367	0.27248		1	275	0.363636
	0	256	0		0	291	0		0	203	0		1	187	0.534759		1	192	0.520833		1	241	0.414938		0	396	0		1	278	0.359712
	0	234	0		0	287	0		0	221	0		0	191	0		0	225	0		0	219	0		1	420	0.238095		0	231	0
	2	175	1.14286		0	300	0		1	209	0.478469		1	174	0.574713		0	231	0		0	201	0		1	462	0.21645		0	300	0
	0	185	0		0	321	0		0	216	0		1	220	0.454545		0	206	0		0	221	0		0	423	0		0	279	0
	0	253	0		0	312	0		0	221	0		0	210	0		0	200	0		1	246	0.406504		0	460	0		0	255	0
	0	270	0		0	305	0		1	218	0.458716		0	203	0		0	193	0		2	290	0.689655		0	416	0		2	273	0.732601
	1	261	0.383142		0	309	0		0	250	0		0	195	0		0	210	0		0	272	0		1	417	0.239808		0	302	0
	2	236	0.847458		0	291	0		0	232	0		1	204	0.490196		0	223	0		0	214	0		0	383	0		0	318	0
	0	217	0		0	253	0		0	235	0		0	223	0		0	194	0		1	229	0.436681		0	417	0		2	297	0.673401
	0	230	0		0	232	0		1	217	0.460829		0	210	0		0	190	0		0	231	0		0	404	0		0	308	0
	0	207	0		0	236	0		1	210	0.47619		1	213	0.469484		0	205	0		0	235	0		0	390	0		0	306	0
	1	205	0.487805		0	237	0		0	216	0		1	257	0.389105		1	226	0.442478		0	217	0		0	410	0		1	323	0.309598
	0	229	0		0	248	0		0	212	0		1	238	0.420168		0	211	0		1	258	0.387597		1	386	0.259067		2	314	0.636943
	1	224	0.446429		0	230	0		1	215	0.465116		1	227	0.440529		1	176	0.568182		0	299	0		1	367	0.27248		1	324	0.308642
	1	215	0.465116		0	237	0		1	257	0.389105		0	266	0		0	180	0		0	298	0		0	378	0		0	290	0
	0	227	0		1	238	0.420168		1	200	0.5		1	239	0.41841		1	193	0.518135		0	297	0		0	392	0		1	345	0.289855
	0	258	0		0	234	0		2	194	1.03093		1	226	0.442478		0	184	0		0	241	0		0	341	0		1	340	0.294118
	0	231	0		0	234	0		0	195	0		2	238	0.840336		2	173	1.15607		0	279	0		1	278	0.359712		1	330	0.30303
	1	238	0.420168		1	254	0.393701		0	194	0		0	219	0		2	197	1.01523		0	267	0		1	323	0.309598		1	323	0.309598
	0	234	0		0	216	0		0	196	0		1	246	0.406504		0	175	0		1	222	0.45045		0	383	0		2	298	0.671141
	0	228	0		0	220	0		1	204	0.490196		0	240	0		1	217	0.460829		0	266	0		0	345	0		1	289	0.346021
	1	230	0.434783		0	272	0		0	192	0		0	222	0		0	191	0		0	316	0		0	358	0		0	305	0
	0	228	0		0	280	0		1	189	0.529101		0	236	0		0	200	0		0	301	0		2	338	0.591716		1	338	0.295858
	0	244	0		1	267	0.374532		0	220	0		1	230	0.434783		1	193	0.518135		0	309	0		0	374	0		0	341	0
average:	0.64	231.66	0.279637		0.14	271.4	0.0512142		0.44	216.9	0.203154		0.56	214.94	0.26012		0.54	230.7	0.232521		0.4	263.24	0.159143		0.46	364.08	0.128982		0.72	307.7	0.238384

## Sheet: Figure 2e EEC 6 months
		BVE
	Slide ID:	29/3/19			Slide ID:	28/3/19			Slide ID:	33/3/19			Slide ID:	32/3/19			Slide ID:	27/3/19			Slide ID:	31/3/19			Slide ID:	34/3/19			Slide ID:	30/3/19				average EEC cells per villus:
	EC cells per villus:	Length:	Per 100 um:		EC cells per villus:	Length:	Per 100 um:		EC cells per villus:	Length:	Per 100 um:		EC cells per villus:	Length:	Per 100 um:		EC cells per villus:	Length:	Per 100 um:		EC cells per villus:	Length:	Per 100 um:		EC cells per villus:	Length:	Per 100 um:		EC cells per villus:	Length:	Per 100 um:			WT/Cre	BVE
	2	266	0.75188		1	304	0.328947		0	176	0		1	161	0.621118		1	283	0.353357		1	188	0.531915		1	288	0.347222		0	221	0			0.745	0.615
	0	249	0		1	265	0.377358		0	176	0		3	152	1.97368		1	254	0.393701		2	204	0.980392		0	260	0		2	224	0.892857
	1	249	0.401606		1	219	0.456621		0	174	0		0	156	0		1	267	0.374532		2	164	1.21951		0	253	0		1	209	0.478469
	1	250	0.4		0	223	0		1	185	0.540541		2	180	1.11111		0	283	0		1	169	0.591716		1	265	0.377358		0	198	0
	1	256	0.390625		0	290	0		0	191	0		0	182	0		1	323	0.309598		0	211	0		1	213	0.469484		0	227	0
	1	253	0.395257		1	287	0.348432		1	164	0.609756		1	162	0.617284		1	294	0.340136		0	204	0		0	260	0		0	211	0			average villus length:
	0	233	0		0	272	0		2	159	1.25786		0	174	0		1	317	0.315457		1	203	0.492611		1	258	0.387597		1	225	0.444444			WT/Cre	BVE
	0	243	0		0	279	0		0	148	0		0	164	0		1	280	0.357143		0	178	0		1	270	0.37037		1	224	0.446429			198.2	261.4
	0	259	0		2	292	0.684932		2	120	1.66667		0	173	0		0	300	0		2	196	1.02041		0	262	0		1	246	0.406504
	2	286	0.699301		2	260	0.769231		0	169	0		2	165	1.21212		1	272	0.367647		1	172	0.581395		1	243	0.411523		0	256	0
	0	277	0		0	285	0		1	142	0.704225		3	173	1.7341		0	323	0		0	187	0		1	272	0.367647		1	247	0.404858
	0	276	0		1	246	0.406504		0	167	0		0	162	0		0	279	0		1	211	0.473934		0	315	0		2	240	0.833333
	0	282	0		0	253	0		1	180	0.555556		0	170	0		0	284	0		1	200	0.5		0	268	0		1	233	0.429185			average EECs per 100 um villus:
	0	287	0		2	265	0.754717		0	190	0		0	170	0		1	252	0.396825		0	214	0		3	276	1.08696		1	256	0.390625			WT/Cre	BVE
	0	298	0		1	220	0.454545		1	167	0.598802		1	183	0.546448		1	265	0.377358		0	175	0		1	248	0.403226		0	267	0			0.383427	0.235455
	1	222	0.45045		1	258	0.387597		1	156	0.641026		1	194	0.515464		0	312	0		1	173	0.578035		0	258	0		0	270	0
	0	238	0		0	256	0		0	145	0		2	189	1.0582		0	255	0		0	175	0		0	254	0		2	280	0.714286
	0	304	0		1	241	0.414938		0	135	0		0	195	0		0	280	0		0	190	0		2	314	0.636943		2	250	0.8
	3	303	0.990099		2	267	0.749064		0	177	0		0	195	0		3	301	0.996678		1	179	0.558659		0	292	0		0	244	0
	0	260	0		1	253	0.395257		0	170	0		1	203	0.492611		1	312	0.320513		2	165	1.21212		0	286	0		2	278	0.719424
	1	234	0.42735		0	253	0		0	166	0		1	190	0.526316		0	279	0		2	190	1.05263		0	285	0		3	264	1.13636
	0	241	0		1	263	0.380228		1	178	0.561798		1	180	0.555556		0	292	0		0	211	0		0	304	0		0	252	0
	1	219	0.456621		1	251	0.398406		1	156	0.641026		0	198	0		0	274	0		1	190	0.526316		0	284	0		0	235	0
	1	203	0.492611		2	221	0.904977		0	157	0		0	187	0		1	281	0.355872		1	197	0.507614		0	310	0		1	241	0.414938
	2	209	0.956938		1	221	0.452489		1	158	0.632911		1	216	0.462963		1	296	0.337838		0	130	0		2	327	0.611621		1	254	0.393701
	1	212	0.471698		1	266	0.37594		1	180	0.555556		0	203	0		1	228	0.438596		1	180	0.555556		0	292	0		1	242	0.413223
	0	246	0		0	275	0		1	171	0.584795		0	208	0		0	257	0		0	177	0		1	223	0.44843		1	230	0.434783
	0	286	0		2	269	0.743494		2	225	0.888889		2	216	0.925926		0	218	0		1	175	0.571429		1	227	0.440529		0	229	0
	0	259	0		0	243	0		3	208	1.44231		1	221	0.452489		0	246	0		0	217	0		1	217	0.460829		0	239	0
	0	262	0		2	278	0.719424		2	205	0.97561		1	209	0.478469		2	246	0.813008		0	236	0		0	232	0		1	246	0.406504
	1	293	0.341297		1	233	0.429185		2	196	1.02041		3	190	1.57895		0	253	0		0	202	0		1	249	0.401606		0	251	0
	0	296	0		1	211	0.473934		1	198	0.505051		2	172	1.16279		0	214	0		1	202	0.49505		0	248	0		1	246	0.406504
	0	264	0		0	218	0		2	160	1.25		1	171	0.584795		1	254	0.393701		0	190	0		2	301	0.664452		0	216	0
	1	283	0.353357		0	209	0		1	196	0.510204		3	172	1.74419		1	253	0.395257		0	184	0		3	292	1.0274		0	219	0
	0	277	0		0	202	0		1	246	0.406504		0	181	0		0	239	0		0	199	0		1	246	0.406504		1	243	0.411523
	0	257	0		0	193	0		1	252	0.396825		0	171	0		1	267	0.374532		1	183	0.546448		1	264	0.378788		1	243	0.411523
	0	266	0		0	181	0		1	205	0.487805		0	183	0		2	227	0.881057		1	155	0.645161		0	277	0		1	216	0.462963
	1	268	0.373134		0	177	0		0	212	0		1	186	0.537634		0	281	0		2	188	1.06383		2	374	0.534759		0	235	0
	0	250	0		0	190	0		1	151	0.662252		0	197	0		0	269	0		2	209	0.956938		0	326	0		0	224	0
	2	247	0.809717		0	233	0		0	167	0		1	185	0.540541		0	300	0		0	185	0		1	330	0.30303		3	263	1.14068
	1	262	0.381679		2	251	0.796813		1	235	0.425532		1	213	0.469484		0	308	0		1	184	0.543478		1	331	0.302115		2	246	0.813008
	2	245	0.816327		0	219	0		0	187	0		1	202	0.49505		0	266	0		0	221	0		0	300	0		0	263	0
	0	290	0		1	254	0.393701		3	193	1.5544		0	203	0		0	284	0		0	232	0		0	299	0		0	237	0
	1	245	0.408163		0	268	0		1	228	0.438596		0	186	0		0	263	0		1	228	0.438596		1	282	0.35461		0	225	0
	1	254	0.393701		0	259	0		1	185	0.540541		0	211	0		1	229	0.436681		1	177	0.564972		0	260	0		1	222	0.45045
	1	227	0.440529		0	261	0		0	162	0		1	208	0.480769		0	224	0		0	147	0		0	248	0		1	184	0.543478
	1	230	0.434783		2	259	0.772201		0	175	0		0	201	0		0	209	0		1	158	0.632911		1	247	0.404858		0	230	0
	0	256	0		1	265	0.377358		1	181	0.552486		0	187	0		0	233	0		0	185	0		1	263	0.380228		0	235	0
	0	230	0		0	267	0		0	172	0		0	184	0		0	214	0		0	182	0		0	236	0		0	230	0
	0	217	0		0	282	0		1	170	0.588235		0	185	0		0	214	0		1	187	0.534759		0	271	0		1	230	0.434783
average:	0.6	256.38	0.240742		0.7	248.14	0.274926		0.8	179.32	0.443923		0.76	186.38	0.417561		0.5	267.08	0.18659		0.68	189.18	0.367528		0.66	274	0.239562		0.74	237.92	0.304697

[truncated: 6 more sheets: Ct Values Figure 2f, Ct values Figure 4c , Ct values housekeeping genes, Figure 4e crypt cell number, Figure 4f BrdU + cells, UCell score data for Figure 5e]
