# Supplementary material for: BRAFV600E-mutated serrated colorectal neoplasia drives transcriptional activation of cholesterol metabolism
Source: Commun Biol. 2023 Sep 21;6:962. doi: 10.1038/s42003-023-05331-x (PMC10514332; doi:10.1038/s42003-023-05331-x)
Supplement: Supplementary file 5 — Supplementary Data 2 [file 42003_2023_5331_MOESM5_ESM.xlsx]

## Sheet: H106-3-21 (V)
Crypt No.	Number of Cells in Crypt	Number of PARP +ve cells	Treatment = Vehicle
1	70	3
2	59	0
3	28	0
4	29	1
5	38	1
6	59	1
7	36	3
8	28	1
9	32	3
10	46	0
11	48	0
12	35	2
13	46	1
14	25	1
15	88	0
16	81	1
17	48	1
18	29	0
19	35	4
20	63	1
21	36	0
22	32	0
23	50	0
24	42	0
25	43	1
26	25	0
27	38	1
28	26	1
29	56	3
30	52	2
Total	1323	32	%= 2.41

## Sheet: H202-3-21 (V)
Crypt no.	Number of cells in crypt	No. of PARP +Ve cells in crypt	Treatment = Vehicle
1	47	1
2	38	0
3	33	0
4	50	5
5	30	0
6	32	0
7	26	0
8	49	0
9	31	1
10	18	1
11	37	0
12	40	2
13	26	0
14	30	0
15	42	2
16	34	0
17	46	0
18	62	0
19	52	2
20	32	0
21	29	0
22	27	0
23	20	1
24	44	0
25	38	2
26	34	0
27	45	0
28	43	2
29	40	1
30	34	0
Total	1109	20	% = 1.80

## Sheet: H203-3-21 (V)
Crypt no.	Total no. of cells in crypt	Total no. of +ve cells in crypt	Treatment = Vehicle
1	55	1
2	64	0
3	37	1
4	71	1
5	46	0
6	49	2
7	50	1
8	51	1
9	40	2
10	50	2
11	54	2
12	37	0
13	43	0
14	55	0
15	38	1
16	49	1
17	48	1
18	60	1
19	45	1
20	49	1
21	44	3
22	34	2
23	45	1
24	44	0
25	66	1
26	50	0
27	29	6
28	36	2
29	33	0
30	28	0
Total	1400	34	% = 2.43

## Sheet: 204-3-21 (V)
Crypt no.	Total No. of crypts	Total no. of positive crypts	Treatment = Vehicle
1	39	1
2	45	1
3	55	2
4	28	2
5	61	1
6	39	0
7	26	1
8	44	1
9	42	4
10	27	1
11	47	0
12	35	1
13	34	1
14	30	0
15	57	0
16	22	1
17	44	1
18	38	2
19	26	0
20	50	2
21	31	0
22	42	1
23	40	0
24	48	0
25	42	0
26	64	4
27	39	0
28	45	2
29	22	0
30	31	0
Total	1193	29	% = 2.43

## Sheet: H205-3-21 (V)
Crypt no.	Total no. of cells in crypt	Total +ve cells in crypt	Treatment = Vehicle
1	23	3
2	33	1
3	25	0
4	35	0
5	29	1
6	23	0
7	32	3
8	23	0
9	35	0
10	31	1
11	28	1
12	30	1
13	37	0
14	30	0
15	29	1
16	27	0
17	38	0
18	28	0
19	36	0
20	29	0
21	31	0
22	27	0
23	32	2
24	30	0
25	34	1
26	27	1
27	31	2
28	30	1
29	18	0
30	36	1
total	897	20	% = 2.23

## Sheet: H201-3-21 (V)
Crypt no	no. of cells in crypt	no. of PARP positive cells in crypt	Treatment = Vehicle
1	33	2
2	27	0
3	25	2
4	34	0
5	41	1
6	52	1
7	55	0
8	61	2
9	58	2
10	65	2
11	35	0
12	45	0
13	82	6
14	50	0
15	67	0
16	43	0
17	38	5
18	15	1
19	22	0
20	43	0
21	40	1
22	30	11
23	25	0
24	30	0
25	29	0
26	39	5
27	30	2
28	32	1
29	36	0
30	60	0
Total	1242	44	% = 3.54

## Sheet: H255-3-21 (A10)
Crypt no.	Number of cells in crypt	No. of PARP +ve cells	Treatment = 10 mg/kg Atorvastatin
1	32	3
2	36	3
3	46	3
4	34	1
5	56	0
6	53	3
7	36	4
8	28	1
9	35	2
10	49	2
11	47	6
12	26	6
13	66	3
14	40	7
15	39	0
16	62	5
17	70	2
18	55	3
19	39	0
20	36	7
21	40	2
22	91	3
23	43	2
24	80	6
25	45	2
26	29	2
27	24	2
28	28	0
29	30	4
30	27	5
Total	1322	89	0.0673

## Sheet: 257-3-21 (A10)
Crypt no.	Number of cells in crypts	Number of PARP +ve cells	Treatment = 10 mg/kg Atorvastatin
1	52	3
2	54	5
3	53	3
4	56	3
5	56	2
6	40	0
7	42	3
8	31	2
9	27	0
10	34	0
11	33	1
12	25	3
13	34	5
14	68	4
15	60	6
16	49	3
17	75	1
18	42	2
19	47	1
20	47	1
21	63	4
22	50	3
23	65	6
24	50	10
25	60	5
26	34	1
27	35	3
28	49	2
29	44	3
30	29	0
Total	1404	85	% = 6.05

## Sheet: 256-3-21 (A10)
Crypt no.	No. of cells in crypt	No. of positive cells in crypt	Treatment = 10 mg/kg Atorvastatin
1	23	0
2	40	5
3	56	8
4	66	4
5	20	2
6	63	5
7	31	2
8	37	1
9	20	2
10	34	4
11	48	3
12	51	4
13	61	3
14	53	4
15	28	1
16	43	0
17	24	8
18	35	1
19	48	4
20	28	3
21	51	0
22	31	1
23	35	5
24	43	0
25	59	0
26	45	6
27	26	3
28	25	2
29	26	4
30	57	0
Total	1207	85	% = 7.04
